# Supplementary material for: Sarcopenia as a Prognostic Marker in Elderly Head and Neck Squamous Cell Carcinoma Patients Undergoing (Chemo-)Radiation
Source: Cancers (Basel). 2022 Nov 10;14(22):5536. doi: 10.3390/cancers14225536 (PMC9688610; doi:10.3390/cancers14225536)
Supplement: Supplementary file 1 [file cancers-14-05536-s001.zip]

Archive with 1 entries (1 files):
- cancers-1984164-supplementary.pdf
